# Supplementary material for: Fusarium musae Infection in Animal and Plant Hosts Confirms Its Cross-Kingdom Pathogenicity
Source: J Fungi (Basel). 2025 Jan 24;11(2):90. doi: 10.3390/jof11020090 (PMC11856682; doi:10.3390/jof11020090)
Supplement: Supplementary file 1 [file jof-11-00090-s001.zip]

Archive with 1 entries (1 files):
- jof-3359744-supplementary.pdf
